# Supplementary material for: ER-residential Nogo-B accelerates NAFLD-associated HCC mediated by metabolic reprogramming of oxLDL lipophagy
Source: Nat Commun. 2019 Jul 29;10:3391. doi: 10.1038/s41467-019-11274-x (PMC6662851; doi:10.1038/s41467-019-11274-x)
Supplement: Supplementary file 4 — Source Data [file 41467_2019_11274_MOESM4_ESM.zip]

Archive with 3 entries (2 files):
- Source Data/
- Source Data/Source Data-main.xlsx
- Source Data/Source Data-sup.xlsx
