# Supplementary material for: ER-residential Nogo-B accelerates NAFLD-associated HCC mediated by metabolic reprogramming of oxLDL lipophagy
Source: Nat Commun. 2019 Jul 29;10:3391. doi: 10.1038/s41467-019-11274-x (PMC6662851; doi:10.1038/s41467-019-11274-x)
Supplement: Supplementary file 4 — Source Data [file 41467_2019_11274_MOESM4_ESM.zip › Source Data/Source Data-main.xlsx]

## Sheet: F1B
Gene name	Fold change (T/NT)				Gene	Fold Change (T/NT)
	1#	2#	3#	Mean	name	1#	2#	3#	Mean
Nogo-B	3.43	3.05	4.01	3.5	FITM1	1.22	0.66	1.24	1.04
DHCR7	2.11	2.76	2.95	2.61	EDEM1	0.78	1.28	1.02	1.03
DHRS9	2.6	2.26	2.36	2.41	XBP1	0.85	1.27	0.92	1.01
FAM134B	1.74	1.88	2.98	2.2	PIGU	0.78	1	1.26	1.01
ISO1-ASPH	1.71	1.84	2.64	2.07	ESYT1	0.84	0.89	1.28	1.01
RDH	1.81	2.25	2.07	2.04	EXT1	0.72	0.97	1.31	1
DERL1	1.2	2.39	1.89	1.83	ISO1-XBP1	1.13	1.77	0.06	0.99
ASPH	0.96	2.26	1.51	1.58	ISO2-ASPH	1.05	1.67	0.22	0.98
ABCB9	1.2	1.41	2.08	1.57	SARAF	1.15	1.29	0.49	0.98
TBL2	0.94	1.39	2.2	1.51	G6PC2	0.77	1.19	0.96	0.97
SAMD8	1	1.23	2.07	1.43	ISO2-ERN1	1.35	1.27	0.27	0.96
LBR	0.83	1.88	1.43	1.38	ISO2-ESYT1	1.23	0.92	0.73	0.96
BSCL2	1.16	1.08	1.88	1.37	SYVN1	0.84	2.03	0	0.96
AMFR	1.26	1.15	1.65	1.35	PIGK	0.92	1.14	0.74	0.93
RRBP1	0.92	2.19	0.93	1.35	TAP1	0.67	1.02	1.06	0.92
CREB3	1.02	1.21	1.8	1.34	ISO1-ESYT1	1.04	0.63	1.07	0.91
DERL2	1.43	1.08	1.43	1.32	ISO5-PORCN	0.96	1.03	0.73	0.91
ISO2-XBP1	1.53	1.64	0.73	1.3	FITM2	0.84	0.58	1.29	0.9
DGAT2	1.38	1.4	1.12	1.3	TAP2	1.19	1.21	0.28	0.89
AUP1	1.04	1.33	1.49	1.29	KTN1	0.88	1.07	0.71	0.89
FKBP8	1.17	1.11	1.54	1.27	RTN1	0.48	0.46	1.65	0.86
BFAR	1.08	1.24	1.47	1.26	SACM1L	0.83	1.09	0.64	0.85
CLN3	0.5	1.75	1.48	1.24	PIGT	0.93	1.05	0.57	0.85
ATF6	0.8	1.44	1.48	1.24	RTN2	0.62	0.76	1.16	0.85
ANKLE2	1.23	1.18	1.3	1.24	LRIT1	0.65	0.75	1.11	0.83
PORCN	0.8	1.45	1.45	1.23	SGPL1	1.04	1.11	0.28	0.81
DPAGT1	1.07	1.32	1.28	1.23	ISO2-SYVN1	0.71	1.46	0.27	0.81
TM7SF2	1.68	0.94	1.03	1.22	ISO1-SYVN1	0.87	1.35	0.17	0.79
DOLPP1	1.35	0.99	1.26	1.2	ISO1-ERN1	1.18	1.15	0.02	0.78
DPM3	0.97	1	1.61	1.19	SLC27A2	1	0.69	0.66	0.78
ISO1-BFAR	2.11	1.12	0.2	1.14	EMC6	0.79	0.89	0.66	0.78
DOLK	1.26	0.88	1.28	1.14	LRMP	0.55	0.47	1.29	0.77
ISO1-PORCN	1.41	1.08	0.91	1.13	ELOVL6	0.96	0.71	0.64	0.77
PIGG	0.77	1.15	1.47	1.13	TECR	0.84	1.2	0.2	0.75
ATF6B	0.9	1.31	1.14	1.12	ISO2-BFAR	1.05	0.94	0.22	0.74
WFS1	0.73	1.48	1.13	1.12	UBXN8	0.82	0.8	0.57	0.73
RHBDD1	0.85	1.34	1.12	1.1	DERL3	0.57	0.9	0.68	0.72
ACER3	0.87	1.24	1.18	1.1	SPCS1	0.81	1.3	0.02	0.71
BNIP1	0.87	1.1	1.29	1.09	G6PC3	0.81	0.85	0.43	0.7
HSPA5	0.77	2.48	0.01	1.09	G6PC	0.81	0.27	0.95	0.68
DPM2	0.8	1.09	1.37	1.09	SLC27A5	1.02	0.97	0	0.66
TEX261	1.07	0.89	1.28	1.08	SLC37A4	1.03	0.92	0	0.65
STIM1	1.76	1.35	0.11	1.07	ERN1	0.63	0.41	0.21	0.42
ELOVL1	1	1.02	1.18	1.07	DCSTAMP	0.35	0.54	0.36	0.42
RCE1	0.49	1.44	1.22	1.05	ISO1-G6PC2	0.18	0.24	0.42	0.28
SEC61A1	0.86	2.05	0.24	1.05	ISO2-G6PC2	0.1	0.13	0.19	0.14

## Sheet: F1F
cell line	LO2		SMMC-7721
group	Vector	Nogo-B	Vector	Nogo-B
colonies	0	13	56	103
	4	25	49	128
	7	29	34	177

## Sheet: F1G
cell line	MHCC97H			SK-Hep1
group	shCtrl	shNogo-B-1	shNogo-B-2	shCtrl	shNogo-B-1	shNogo-B-2
colonies	79	33	28	27	15	9
	82	29	23	18	10	7
	60	18	19	38	15	13

## Sheet: F1H
days	7	9	11	13	15	17	19	21	23	25	27
Vector	0	0	0	0	13.5	40	62.5	87.5	196	220.5	224
	0	0	0	0	0	0	13.5	62.5	122.5	171.5	256
	0	0	0	0	13.5	22.5	62.5	87.5	171.5	220.5	288
	0	0	0	13.5	13.5	22.5	62.5	87.5	87.5	196	196
	0	0	0	0	13.5	24	24	62.5	108	144	224
Nogo-B	0	0	0	0	13.5	40	62.5	87.5	196	220.5	224
	0	0	13.5	13.5	40	87.5	171.5	245	384	750	750
	0	0	0	13.5	22.5	75	245	448	512	900	1000
	0	0	13.5	13.5	62.5	62.5	256	500	600	786.5	968
	0	0	13.5	13.5	40	87.5	196	320	416	567	800

## Sheet: F1I
days		7	9	11	13	15	17	19	21	23	25	27
shCtrl	#1	0	0	0	13.5	13.5	62.5	62.5	126	256	288	450
	#2	0	0	0	13.5	13.5	37.5	62.5	62.5	171.5	224	324
	#3	0	0	13.5	62.5	90	108	192	400	576	720	792
	#4	0	0	13.5	13.5	62.5	62.5	87.5	171.5	196	405	500
	#5	0	0	0	13.5	22.5	40	75	144	320	500	792
shNOGO-B	#1	0	0	0	13.5	18	32	40	62.5	62.5	171.5	171.5
	#2	0	0	0	0	13.5	13.5	50	62.5	90	147	147
	#3	0	0	0	13.5	18	50	147	192	224	350	324
	#4	0	0	0	13.5	13.5	22.5	40	40	75	126	196
	#5	0	0	0	13.5	13.5	32	62.5	108	147	171.5	256

## Sheet: F1J
group	Vector	Nogo-B
Tumor volume	0.014095	0.267277
	0.014095	0.204634
	0.006264	0.093965
	0.004176	0.065253
Tumor weight	0.1	0.22
	0.08	0.18
	0.08	0.15
	0.06	0.15

## Sheet: 1K
group	shCtrl	shNogo-B-1
Tumor volume	0.041762	0.00419
	0.03341	0
	0.018793	0
	0.014095	0
Tumor weight	0.16	0.06
	0.15	0
	0.12	0
	0.12	0

## Sheet: 2A
	NASH-NT	NASH-T	HBV-NT	HBV-T
Nogo-B	0.000611552	0.00358621	0.000693798	0.00849454
	0.00207207	0.0276865	0.00302557	0.00275358
	0.000497974	0.0149457	0.00129561	0.0131185
	0.00182831	0.0149229	0.00117639	0.00192292
	0.0020125	0.00742744	0.00213041	0.00762802
	0.00113214	0.0222722	0.00168425	0.0154604
	0.000764001	0.0173418	0.00134706	0.00311126
	0.00494773	0.011041	0.00434661	0.00256936
	0.00448361	0.00533765	0.00148712	0.00919752
	0.00874714	0.00298402	0.00397094	0.0124974
	0.00246255	0.00282296	0.00440585	0.0113819
	0.00709508	0.0173295	0.00349404	0.00224378
	0.00898366	0.00182206
	0.00156359	0.00497766
	0.00377164	0.0131616
	0.000873682	0.00240846
	0.00393332	0.01002
	0.0101328	0.0261873
	0.00895153	0.00972024
	0.00604651	0.0260759

## Sheet: 2B
Gene name	NT					T					Fold change
	1#	2#	3#	4#	Mean	1#	2#	3#	4#	Mean
Abca1	0.08	0.09	0.22	0.13	0.13	0.08	0.09	0.12	0.13	0.11	0.8
Abcg1	0	0	0	0	0	0	0	0	0	0	1.16
Acaca	0.06	0.08	0.14	0.09	0.09	0.06	0.05	0.05	0.07	0.06	0.61
Acadl	0.15	0.23	0.49	0.33	0.3	0.41	0.33	0.38	0.36	0.37	1.24
Acly	0.61	0.44	0.74	0.8	0.65	0.51	0.44	0.33	0.59	0.47	0.72
Acox1	1.23	1.83	1.83	1.61	1.62	2.6	1.35	1.3	1.71	1.74	1.07
Acsl5	0.47	0.45	0.6	0.52	0.51	0.57	0.39	0.25	0.57	0.45	0.87
Acsm3	0.13	0.21	0.3	0.16	0.2	0.23	0.23	0.1	0.1	0.17	0.84
Adipor1	0.1	0.12	0.2	0.16	0.14	0.14	0.11	0.14	0.14	0.13	0.92
Adipor2	0.04	0.05	0.08	0.08	0.06	0.07	0.05	0.05	0.09	0.06	1.1
Akt1	0.02	0.02	0.04	0.03	0.03	0.02	0.02	0.03	0.03	0.03	0.98
Apoa1	8.57	14.79	26.46	16.63	16.62	13.45	10.15	17.57	11.82	13.25	0.8
Apob	5.35	6.16	9.54	8.26	7.33	7.17	8.51	7.89	6.96	7.63	1.04
Apoc3	4.94	5.84	10.32	9.53	7.66	7.4	8.09	9.18	8.18	8.21	1.07
Apoe	10.06	14.53	27.36	19.36	17.83	19.43	13.85	23.28	13.47	17.51	0.98
Atp5c1	0.29	0.39	0.7	0.53	0.48	0.51	0.53	0.42	0.4	0.46	0.97
Casp3	0.02	0.02	0.04	0.04	0.03	0.02	0.02	0.02	0.03	0.02	0.66
Cd36	0.01	0.04	0.05	0.02	0.03	0.23	0.17	0.05	0.12	0.14	4.86
Cebpb	0.04	0.07	0.08	0.09	0.07	0.15	0.17	0.12	0.15	0.15	2
Cnbp	0.23	0.27	0.61	0.38	0.37	0.29	0.27	0.34	0.37	0.32	0.85
Cpt1a	0.16	0.39	0.36	0.25	0.29	0.34	0.27	0.29	0.21	0.28	0.95
Cpt2	0.11	0.16	0.27	0.17	0.18	0.19	0.23	0.2	0.19	0.2	1.13
Cyp2e1	5.69	11.48	23.31	12.43	13.23	14.4	10.64	7.63	9.53	10.55	0.8
Cyp7a1	0.18	0.23	0.7	0.09	0.3	0.12	0.11	0.11	0.04	0.1	0.32
Dgat2	0.15	0.27	0.64	0.32	0.35	0.34	0.25	0.44	0.34	0.34	0.99
Fabp1	8.17	10	18.78	14.04	12.75	16.31	13.16	8.06	16.13	13.42	1.05
Fabp3	0	0	0	0	0	0	0	0	0	0	0.8
Fabp5	0.05	0.04	0.04	0.05	0.04	0.05	0.01	0.01	0.06	0.03	0.8
Fas	0.02	0.03	0.03	0.04	0.03	0.04	0.04	0.03	0.03	0.04	1.21
Fasn	0.51	0.45	0.82	0.87	0.66	0.26	0.15	0.19	0.55	0.29	0.43
Foxa2	0.01	0.03	0.04	0.02	0.03	0.01	0.01	0.03	0.02	0.02	0.67
G6pc	0.17	0.41	0.49	0.29	0.34	0.15	0.2	0.25	0.37	0.24	0.72
G6pdx	0	0	0	0	0	0.01	0	0	0.01	0	1.11
Gck	0.05	0.11	0.23	0.17	0.14	0.14	0.1	0.1	0.14	0.12	0.87
Gsk3b	0.04	0.06	0.07	0.07	0.06	0.05	0.04	0.04	0.04	0.04	0.7
Gyk	0.03	0.04	0.07	0.06	0.05	0.09	0.08	0.08	0.11	0.09	1.7
Hmgcr	0.07	0.06	0.17	0.26	0.14	0.12	0.09	0.07	0.07	0.09	0.62
Hnf4a	0.19	0.29	0.58	0.43	0.37	0.27	0.22	0.51	0.32	0.33	0.89
Ifng	ND	ND	ND	ND	ND	ND	ND	ND	ND	ND	ND
Igf1	0.8	1.19	2.02	1.53	1.38	0.78	1.01	1.03	0.9	0.93	0.67
Igfbp1	0.03	0.05	0.04	0.01	0.03	0.06	0.02	0.1	0.05	0.06	2.01
Il10	0	0	0	0	0	0	0	0	0	0	0.81
Il1b	0	0	0	0	0	0	0.01	0.01	0	0	1.93
Il6	ND	ND	ND	ND	ND	ND	ND	ND	ND	ND	ND
Insr	0.05	0.07	0.09	0.08	0.07	0.05	0.06	0.07	0.06	0.06	0.8
Irs1	0.03	0.02	0.04	0.03	0.03	0.02	0.02	0.04	0.04	0.03	0.93
Ldlr	0.11	0.13	0.18	0.2	0.15	0.15	0.1	0.14	0.13	0.13	0.83
Lepr	0	0.01	0.01	0	0.01	0	0	0	0	0	0.56
Lpl	0.03	0.01	0.01	0.02	0.02	0.02	0.02	0.02	0.02	0.02	1.12
Mapk1	0.11	0.12	0.2	0.16	0.15	0.12	0.14	0.12	0.12	0.12	0.84
Mapk8	0.02	0.03	0.05	0.04	0.04	0.03	0.03	0.02	0.03	0.03	0.75
Mlxipl	0.11	0.08	0.15	0.2	0.13	0.07	0.07	0.08	0.11	0.08	0.62
Mtor	0.01	0.01	0.02	0.02	0.02	0.02	0.01	0.01	0.02	0.02	1.08
Ndufb6	0.07	0.11	0.21	0.15	0.14	0.16	0.13	0.17	0.08	0.13	0.98
Nfkb1	0.01	0.01	0.02	0.02	0.01	0.01	0.01	0.02	0.02	0.02	1.13
Nr1h2	0.02	0.03	0.03	0.04	0.03	0.03	0.02	0.03	0.03	0.03	0.94
Nr1h3	0.05	0.07	0.13	0.1	0.09	0.09	0.08	0.12	0.1	0.1	1.1
Nr1h4	0.08	0.11	0.19	0.14	0.13	0.09	0.11	0.09	0.1	0.1	0.76
Pck2	0	0	0	0	0	0	0	0	0	0	1.08
Pdk4	0	0	0	0	0	0.01	0	0	0.01	0	1.44
Pik3ca	0.02	0.02	0.04	0.03	0.03	0.02	0.03	0.02	0.03	0.03	0.92
Pik3r1	0.01	0.04	0.07	0.04	0.04	0.04	0.02	0.02	0.03	0.03	0.68
Pklr	0.23	0.44	0.65	0.42	0.44	0.3	0.22	0.1	0.48	0.28	0.63
Ppa1	0.13	0.15	0.2	0.18	0.16	0.16	0.13	0.19	0.18	0.17	1.01
Ppara	0.09	0.16	0.22	0.21	0.17	0.21	0.19	0.16	0.18	0.19	1.08
Ppard	0	0	0	0	0	0	0	0	0	0	1.07
Pparg	0.01	0.03	0.04	0.03	0.03	0.05	0.03	0.01	0.03	0.03	1.02
Ppargc1a	0.01	0.02	0.02	0.01	0.01	0.02	0.01	0.01	0.01	0.01	1.12
Prkaa1	0.01	0.01	0.01	0.01	0.01	0.01	0.01	0	0.01	0.01	0.82
Ptpn1	0	0	0.01	0.01	0.01	0	0	0.01	0	0.01	1.02
Rbp4	1.79	2.69	4.83	4.2	3.37	3.56	2.75	4.38	3.47	3.54	1.05
Rxra	0.11	0.15	0.21	0.17	0.16	0.12	0.1	0.13	0.1	0.11	0.69
Scd1	4.02	9.06	5.86	4.58	5.88	11.77	4.78	3.84	10.93	7.83	1.33
Serpine1	0	0	0	0	0	0	0	0	0	0	4.13
Slc27a5	0.5	0.87	1.74	1.43	1.14	1.14	1.29	1.47	1.2	1.28	1.12
Slc2a1	0.01	0.01	0.01	0.01	0.01	0.01	0.01	0.01	0.01	0.01	0.73
Slc2a2	0.3	0.55	0.82	0.54	0.55	0.4	0.33	0.21	0.4	0.34	0.61
Slc2a4	0	0	0	0	0	0	0	0	0	0	0.09
Socs3	0	0	0.01	0.01	0.01	0	0	0.01	0	0.01	1.09
Srebf1	0.18	0.13	0.52	0.43	0.32	0.11	0.12	0.12	0.28	0.16	0.5
Srebf2	0.01	0.01	0.02	0.03	0.02	0.01	0.02	0.02	0.02	0.02	0.99
Stat3	0.06	0.08	0.08	0.11	0.08	0.06	0.06	0.11	0.07	0.08	0.93
Tnf	ND	ND	ND	ND	ND	ND	ND	ND	ND	ND	ND
Xbp1	0.16	0.21	0.45	0.35	0.29	0.14	0.14	0.28	0.21	0.19	0.66

## Sheet: 2C
	LFD-NT	LFD-T	HFHC-NT	HFHC-T
Cd36	1.01824	1.23215	1.36862	2.16233
	1.05573	1.63137	2.74326	4.36486
	0.617581	0.811682	2.44916	4.28914
	1.33669	2.72111	2.62237	3.20974
	0.6428		1.66797	4.38977
	1.77085		2.64712	1.80049
			0.743646	1.32818
			3.87679	1.79916
			1.34134	3.67726
			3.1118	4.58949
			3.84984	1.33879
			0.735613	1.9892
			1.36301	4.29005
			1.76517	3.7384

[truncated: 31 more sheets: 2D, 2E, 2F, 2G, 2H, 2K, 3C, 3E, 3F, 3G, 3H, 3I, 4C, 4D, 4E, 4F, 4G, 4H, 4I, 5B …]
