# Supplementary material for: ER-residential Nogo-B accelerates NAFLD-associated HCC mediated by metabolic reprogramming of oxLDL lipophagy
Source: Nat Commun. 2019 Jul 29;10:3391. doi: 10.1038/s41467-019-11274-x (PMC6662851; doi:10.1038/s41467-019-11274-x)
Supplement: Supplementary file 4 — Source Data [file 41467_2019_11274_MOESM4_ESM.zip › Source Data/Source Data-sup.xlsx]

## Sheet: 1A
Gene name	Fold change (T/NT)
	1#	2#	3#	Mean
Nogo-B	3.43	3.05	4.01	3.5
DHCR7	2.11	2.76	2.95	2.61
DHRS9	2.6	2.26	2.36	2.41
FAM134B	1.74	1.88	2.98	2.2
ISO1-ASPH	1.71	1.84	2.64	2.07
RDH	1.81	2.25	2.07	2.04
DERL1	1.2	2.39	1.89	1.83
ERN1	0.63	0.41	0.21	0.42
DCSTAMP	0.35	0.54	0.36	0.42
ISO1-G6PC2	0.18	0.24	0.42	0.28
ISO2-G6PC2	0.1	0.13	0.19	0.14

## Sheet: 1B
	NASH_DEN-NT	NASH-DEN-T
Nogo-B	0.00369	0.003651
	0.000659	0.009378
	0.002307	0.011843
	0.002469	0.006266
	0.00234	0.006259
	0.002683	0.00913
	0.00231	0.007265
	0.004477	0.004947
	0.002336	0.009345
	0.002185	0.006607
	0.003151	0.009959

## Sheet: 1D
	T	NT
Nogo-B	8.85872	6.59478
	10.2413	7.48686
	7.57669	7.55461
	6.46319	9.79026
	7.79559	7.94619
	8.30818	7.12811
	10.271	8.11517
	9.75416	7.92988
	7.11976	7.7629
	10.5696	6.78354
	1.24257	7.80623
	11.8828	8.1575
	4.69255	7.78223
	6.42632	8.12693
	9.04353	7.29432
	8.6429	7.23527
	7.71869	7.78924
	7.60634	7.51494
	7.86853	8.31743
	9.82697	6.5938
	7.65048	7.88432
	6.69317	7.20074
	8.44077	7.68747
	7.38246	8.11549
	8.78015	8.30169
	8.68365	6.31115
	10.1487	7.9286
	10.5644	6.98679
	9.57218	7.6677
	13.2981	6.49525
	8.82882	7.19847
	8.51248	5.26647
	10.1905	5.27981
	10.3805	3.93141
	7.97472	6.5881
	8.15843	7.61251
	8.7845	8.09302
	8.49084	5.41995
	11.362	3.32943
	8.34333	6.93012
	8.48966	7.86003
	8.49911	7.62377
	7.27883	7.04053
	6.73495	8.28964
	6.2876	7.37925
	10.4048	9.51349
	6.17862	7.42775
	9.62724	6.94987
	8.69939	8.07922
	7.26006	6.23516
	9.82477
	9.38351
	9.87813
	12.7846
	10.4396
	9.30924
	11.1403
	10.7779
	11.1057
	11.5684
	11.1819
	10.6302
	10.1747
	8.61328
	10.3789
	10.6263
	9.87448
	7.03992
	8.77973
	6.43984
	9.94762
	11.6821
	11.4025
	9.40302
	9.9269
	9.29503
	9.78566
	8.89098
	10.5621
	11.7546
	10.6839
	10.3381
	10.3634
	9.25462
	8.18682
	7.94216
	0.779638
	8.94472
	7.85902
	8.58789
	8.18421
	9.68612
	8.17389
	10.0628
	7.64822
	7.05341
	7.99505
	9.69187
	10.882
	10.755
	10.4652
	9.80013
	11.5413
	2.74543
	8.71153
	8.76721
	9.41408
	2.89435
	7.16756
	5.77297
	6.28261
	7.61387
	7.0855
	4.68346
	5.84001
	4.8707
	11.952
	10.8142
	10.0465
	8.68461
	10.8708
	7.34377
	10.13
	7.19411
	7.25322
	7.66154
	9.42225
	4.56059
	10.0286
	10.4459
	9.82001
	8.63558
	6.75216
	8.21492
	8.04443
	8.85442
	6.1878
	9.17416
	1.23548
	11.4094
	11.6128
	7.19135
	9.57093
	9.03875
	7.19924
	7.73693
	7.82116
	2.34687
	10.5161
	8.79315
	8.39953
	9.17858
	11.5215
	3.09434
	9.72894
	6.19594
	8.66817
	7.82742
	8.30119
	9.64124
	9.34631
	10.3705
	8.92911
	10.898
	8.16318
	11.6747
	9.01998
	8.73482
	9.89907
	8.50422
	6.22545
	6.29632
	11.0248
	10.6358
	10.5663
	6.43171
	8.5097
	6.0125
	6.92759
	8.50892
	7.49395
	5.32646
	3.26843
	3.94033
	7.94665
	6.94083
	8.50732
	1.31794
	8.40868
	9.3313
	11.5253
	9.75127
	8.93748
	9.69967
	8.45733
	6.35818
	5.47856
	7.3273
	7.9041
	6.97982
	1.85256
	1.68352
	9.76541
	5.43478
	6.08623
	8.71576
	10.2943
	7.25712
	8.93089
	7.707
	10.2513
	7.00494
	9.73329
	11.0526
	8.3531
	7.1268
	9.3043
	8.90796
	8.94299
	7.47138
	6.6232
	10.3303
	8.44517
	10.3174
	9.72311
	10.726
	10.4525
	11.9599
	6.83224
	9.73273
	9.36343
	9.8392
	12.6156
	10.9961
	10.5654
	10.8789
	6.77144
	6.36332
	8.12426
	9.29664
	8.72119
	7.48674
	9.38742
	3.44944
	7.34689
	9.63348
	8.47209
	9.34527
	11.5891
	11.2354
	6.69224
	9.07741
	4.32452
	8.78018
	1.18498
	10.3617
	6.74185
	10.4265
	8.06362
	10.1978
	10.2193
	8.23287
	5.32359
	7.15405
	8.87846
	4.08147
	7.71302
	8.84096
	10.65
	7.20932
	7.8592
	5.72022
	5.15453
	10.5818
	10.5026
	8.85005
	10.7627
	4.77104
	4.66422
	10.1217
	6.46841
	9.07794
	11.9995
	6.56308
	7.6257
	10.5214
	11.3001
	9.66396
	9.39771
	9.1995
	8.81803
	8.76896
	9.73849
	8.32203
	11.1593
	10.2954
	5.37537
	6.19745
	8.07443
	8.21001
	9.8275
	7.0837
	5.06678
	8.64197
	8.30622
	7.40042
	10.4055
	8.92267
	10.9702
	6.90701
	8.37489
	9.39266
	9.22887
	7.91393
	8.70312
	8.40517
	10.1289
	10.7727
	8.88444
	9.03978
	8.90939
	6.86472
	10.3909
	8.65018
	9.50042
	11.0806
	10.4671
	9.16381
	10.5278
	8.10918
	9.4725
	9.27861
	8.75418
	9.19719
	8.21597
	2.67742
	7.46347
	7.55915
	6.64297
	10.5001
	8.7597
	7.30125
	8.85977
	11.0429
	7.35208
	8.44188
	9.35546
	7.16547
	8.99676
	11.4078
	7.32462
	9.19604
	6.25085
	7.21096
	9.77791
	13.6514

## Sheet: 1F
Status	expression
0	8.85872
0	10.2413
0	7.57669
1	6.46319
0	7.79559
0	8.30818
0	10.271
1	9.75416
1	7.11976
0	10.5696
0	1.24257
1	11.8828
0	4.69255
0	6.42632
1	9.04353
0	8.6429
0	7.71869
-1	7.60634
0	7.86853
0	9.82697
0	7.65048
-1	6.69317
-2	8.44077
-1	7.38246
0	8.78015
0	8.68365
1	10.1487
0	10.5644
0	9.57218
0	11.4324
1	13.2981
1	8.82882
1	8.51248
0	10.1905
0	10.3805
0	7.97472
-1	8.15843
0	8.7845
0	8.49084
0	11.362
0	8.34333
0	8.48966
0	8.49911
-1	7.27883
1	6.73495
-1	6.2876
0	10.4048
0	6.17862
-1	9.62724
0	8.69939
0	7.26006
1	9.82477
-1	9.38351
0	9.87813
0	12.7846
0	10.4396
0	9.30924
0	11.1403
1	10.7779
0	11.1057
1	11.5684
0	11.1819
0	10.6302
0	10.1747
0	8.61328
0	10.3789
0	10.6263
1	9.87448
0	7.03992
1	8.77973
0	6.43984
-1	9.94762
1	11.6821
1	11.4025
-1	9.40302
0	9.9269
0	9.29503
0	9.78566
0	8.89098
1	10.5621
0	11.7546
0	10.6839
1	10.3381
0	10.3634
0	9.25462
0	8.18682
0	7.94216
0	0.779638
1	8.94472
0	7.85902
-1	8.58789
0	8.18421
0	9.68612
0	8.17389
0	10.0628
0	7.64822
0	7.05341
0	7.99505
1	9.69187
0	10.882
0	10.755
1	10.4652
0	9.80013
1	11.5413
0	2.74543
0	8.71153
1	8.76721
-1	9.41408
0	2.89435
0	7.16756
0	5.77297
0	6.28261
0	7.61387
0	7.0855
0	4.68346
0
0	5.84001
1	4.8707
1	11.952
0	10.8142
0	10.0465
0	8.68461
0	10.8708
0	7.34377
0	10.13
0	7.19411
0	7.25322
0	7.66154
0	9.42225
0	4.56059
0	10.0286
0	10.4459
0	9.82001
0	8.63558
0	6.75216
1	8.21492
0	8.04443
1	8.85442
1	6.1878
0	9.17416
0	1.23548
1	11.4094
0	11.6128
0	7.19135
0	9.57093
1	9.03875
0	7.19924
0
-1	7.73693
0	7.82116
0	2.34687
0	10.5161
1
0	8.79315
0	8.39953
0	9.17858
0	11.5215
0	3.09434
0	9.72894
0	6.19594
0	8.66817
0	7.82742
-1	8.30119
0	9.64124
0	9.34631
0	10.3705
0	8.92911
-1	10.898
0	8.16318
0	11.6747
0	9.01998
0	8.73482
0	9.89907
1	8.50422
0	6.22545
0	6.29632
0	11.0248
0	10.6358
0	10.5663
0	6.43171
0	8.5097
-1	6.0125
0	6.92759
0	8.50892
-1	7.49395
0	5.32646
1	3.26843
1	3.94033
0	7.94665
0	6.94083
0	8.50732
0	1.31794
1	8.40868
0	9.3313
0	11.5253
0	9.75127
0	8.93748
0	9.69967
0	8.45733
0	6.35818
0
0	5.47856
0	7.3273
0	7.9041
0	6.97982
0	1.85256
-1	1.68352
0	9.76541
0	5.43478
0	6.08623
0	8.71576
0	10.2943
0	7.25712
0	8.93089
0	7.707
0	10.2513
0	7.00494
0	9.73329
1	11.0526
0	8.3531
0	7.1268
0	9.3043
0	8.90796
0	8.94299
0	7.47138
0	6.6232
-1	10.3303
0	8.44517
0	10.3174
0	9.72311
0	10.726
-1	10.4525
0	11.9599
1	6.83224
-1	9.73273
0	9.36343
0	9.8392
1	12.6156
0	10.9961
1	10.5654
0	10.8789
0	6.77144
0	6.36332
0	8.12426
0	9.29664
0	8.72119
0	7.48674
0	9.38742
1	3.44944
0	7.34689
0	9.63348
0	8.47209
0	9.34527
0	11.5891
0	11.2354
0	6.69224
0	9.07741
0	4.32452
0	8.78018
0	1.18498
0	10.3617
-1	6.74185
1	10.4265
0	8.06362
0	10.1978
0	10.2193
1	8.23287
0	5.32359
0	7.15405
0	8.87846
0	4.08147
0	7.71302
0	8.84096
0	10.65
0	7.20932
-1	7.8592
0	5.72022
0	5.15453
0	10.5818
0	10.5026
0	8.85005
0	10.7627
0	4.77104
0	4.66422
0	10.1217
0	6.46841
0	9.07794
2	11.9995
0	6.56308
-1	7.6257
-1	10.5214
0	11.3001
0	9.66396
-1	9.39771
0	9.1995
0	8.81803
0	8.76896
0	9.73849
0	8.32203
0	11.1593
0	10.2954
-1	5.37537
0	6.19745
0	8.07443
1	8.21001
0	9.8275
0	7.0837
0	5.06678
0	8.64197
0	8.30622
0	7.40042
0	10.4055
0	8.92267
0	10.9702
0	6.90701
0	8.37489
0	9.39266
0	9.22887
0	7.91393
-1	8.70312
0	8.40517
-1	10.1289
0	10.7727
0	8.88444
0	9.03978
0	8.90939
-1	6.86472
0	10.3909
0	8.65018
0	9.50042
1	11.0806
0	10.4671
0	9.16381
0	10.5278
0	8.10918
0	9.4725
0	9.27861
0	8.75418
0	9.19719
0	8.21597
-1	2.67742
0	7.46347
0	7.55915
0	6.64297
0	10.5001
0	8.7597
0	7.30125
1	8.85977
-1	11.0429
0	7.35208
0	8.44188
0	9.35546
0	7.16547
0	8.99676
0	11.4078
0	7.32462
0	9.19604
0	6.25085
0	7.21096
0	9.77791

## Sheet: 1H
	LO2	7402	7404	Hep3B	HepG2	2.2.15	Huh7	97-H	97-L	SMMU7721	SK-Hep1	PLC5
Nogo-B	0.00807308	0.0101855	0.0214929	0.016602	0.0195255	0.0207415	0.0190245	0.0214383	0.0252513	0.0151557	0.0263631	0.0151242
	0.00751159	0.0118224	0.0213148	0.016602	0.0174879	0.0190861	0.0167349	0.0213493	0.0255152	0.0153459	0.0222919	0.0147208
	0.00988416	0.0123672		0.0167523	0.0200605	0.0171775	0.0180107	0.0251436	0.0232843	0.0164588	0.0299493	0.0154313

## Sheet: 1I
LO2		Vector				Nogo-B
	1d	100.969	96.6102	102.421		83.5351	86.4407	70.46
	2d	141.646	140.194	143.099		157.627	169.249	183.777
	3d	198.305	231.719	201.211		297.094	275.303	362.47
SMMC-7721		Vector				Nogo-B
	1d	93.09	98.957	107.953		134.55	134.55	131.812
	2d	108.735	123.99	132.203		231.551	234.289	214.342
	3d	167.405	164.276	174.446		328.162	298.044	336.375

## Sheet: 1J
MHCC97H		ctrl				shNOGOB1				shNOGOB-2
	1d	100	100	100	100	100	100	100	100	100	100	100	100
	2d	147	151	144	150	106	106	112	115	131	132	129	127
	3d	178.46	179.65	181.43	173.08	147.31	145.77	156.8	141.45	160.48	165.12	158.36	168.44
SK-Hep1		ctrl				shNOGOB1				shNOGOB-2
	1d	100	105.373	100.995		104.08	113.831	92.4378		95.4229	93.8308	91.8408
	2d	156.93	139.872	164.606		106.894	111.158	100.071		186.78	190.76	173.419
	3d	305.33	322.672	336.318		104.62	104.335	106.61		138.735	190.192	165.458

## Sheet: 2A
	LFD	HFHC
LDL	269.334	210.352
	165.492	292.595
	257.704	275.98
	183.768	246.073
	296.749	338.286
	201.214	296.749
		242.751
		367.362
		313.363
		278.472
		244.412
		200.383

## Sheet: 2B
	LFD	HFHC
FFA	0.827586	1.13793
	0.793103	0.931034
	0.655172	1
	0.827586	0.931034
	0.793103	0.862069
	0.655172	0.862069
		1.13793
		1.10345
		0.793103
		1.17241
		1

## Sheet: 2C
	CD36+Dil-					CD36+Dil+
PBS	673	810	838	600	616	0	0	0	0	0
Dil-oxLDL	1034	607	1314	751	844	86	94	158	107	176

[truncated: 26 more sheets: 2E, 2F, 2G, 2I, 3A, 3B, 3C, 4A, 4D, 4H, 4I, 4L, 5B, 5D, 5F, 5P, 5Q, 6A, 6B, 6C …]
